# Supplementary material for: Diversity of Filamentous Fungi Isolated From Some Amylase and Alcohol-Producing Starters of India
Source: Front Microbiol. 2020 May 29;11:905. doi: 10.3389/fmicb.2020.00905 (PMC7272576; doi:10.3389/fmicb.2020.00905)
Supplement: Supplementary file 1 [file Table_1.XLSX]

## Sheet: Sheet1
Supplementary Table 1: Phenotypic characteristics of filamentous moulds isolated from starters of North East India.
Sample	Isolate code	Macroscopic characteristics	Microscopic characteristics	Tentative identification
Marcha	SMM-1	Colonies diameter of 2-5 cm within 5 days with olive green color.	Septate hyphae, conidiophores upright, simple, aseptate and clavate with swelling. Phialides borne directly on the vesicles and radiating from the entire surface; conidia (phialospores) 1-celled, globose, often variously colored in mass.	Aspergillus
	SMM-3	Colonies raise fast, floccose, light yellow to greyish up to 15mm height.	Aseptate hyphae with sporangiospores hyaline, ellipsoidal and branched. Columella obovoid in large sporangia, globose up to 50µm and few chlamydospore in and on the substrate.	Mucor
	SMM-4	Color of colony is white, slowing turning to grey to blackish after 2-3 days	Stolon well developed subhyaline to light brown or grayish brown, aseptate, Rhizoids are branched and variable in length. Sporangiophore arising from stolon and directly from aerial hyphae, solitary or 2-3 in groups, straight to slightly curved. Sporangiospores (20-100µm diameter).	Rhizopus
	SMM-10	6-7 days colonies show maximum diameter 8.0 mm initially woolly, i white, later turn to yellowish, reverse white, or yellow	Hyphae dichotomously branched, 3-4.5μm diameter, and air-borne hyphae dividing into one-celled arthroconidia which remain cylindrical or become ellipsoidal or slightly barrel-shaped.	Basidiomycetes
	SMM-16	Colonies diameter of 3-6 cm within 8 days. Colonies are velvety to floccose with yellow green shade. Yellow exudates produce	Septate hyphae, conidiophores arising from the substrate, mononematous, usually terverticillate, stipes and smooth walled bearing 4-6 phialides. Phialides flask shaped, often with thick walled conidia.	Penicillium
	SMM-22	Colonies growing moderately producing dull to dark green conidia, velutinous colonies with white edge. Yellow colour exudate secretes.	Septate hyphae, conidiophores arising from the substrate, mononematous, usually terverticilate branched. Stipes, smooth walled, branches, metulate, philalides. Conidia at first sub globose to ellipsoidal.	Penicillium
	SMM-35	Diameter of colonies 3-6 cm within 6-8 days velvety to floccose with yellow green shade. Exudates typically produce as yellow drops	Septate hyphae, conidiophores are terverticillate, stipes and smooth walled bearing 5-6 flask shaped phialide, globose, smooth walled conidia	Penicillium
Thiat	MTM-1	Black fast growing, floccose, colony light yellow to greyish.	Aseptate hyphae with sporangiospores hyaline, ellipsoidal and branched. Columella ovoid in large sporangia, globose up to 50µm and from chlamydospore	Mucor
	MTM-4	Color of colony is white, slowing turning to grey to blackish after 2-3 days.	Aseptate hyphae swollen at the point where rhizoids are formed, sporangia globose, 20-100µm.	Rhizopus
	MTM-6	Colonies are velvety to floccose with yellow color, produce exudates 5-6 days	Septate hyphae, conidiophores are terverticillate, stipes, 4-6 thick phialides. Phialides and globose shape conidia	Penicillium
	MTM-12	Colonies show white cottony mass with no exudation	Thread like mycelium with white and slender hyphae. hypal system di-trimitic.	Basidiomycetes
	MTM-16	6-7 days colonies show maximum growth white, later turn to yellowish, reverse white, or yellow	Hyphae dichotomously branched, 3-4μm diameter, form cylindrical arthroconidia	Basidiomycetes
Humao	AEM-1	Colony diameter 1-2 cm within 7-8 days, consisting of a dense felt conidiophore with blue green in colour. Reverse colony yellow to orange	Septate hyphae, conidiophores 50-100µm, smooth walled with divergent metulae in a whorl. Metulae bearing 4-5 phialides. Conidia are globose to sub globose, smooth walled, hyaline.	Penicillium
	AEM-3	Colonies whitish to brownish grey with maturity and reverse side of colony white in colour	Aseptate hyphae, rhizoids brownish, opposite the sporangiospore, globose Sporangiopohore	Rhizopus
	AEM-4	Colonies fast growing, floccose, light yellow to greyish up to 15mm height.	Aseptate hyphae with sporangiospores hyaline, ellipsoidal and branched. Columella obovoid in large sporangia, globose up to 50µm and few chlamydospore in and on the substrate	Mucor
	AEM-8	Colonies grown on MEA plates produce blue-green colonies with yellowish shades. Texture is woolly, velutinous(soft, dense, velvety surface)	Sepate hyphae, conidiophores are hyaline, long, and smooth-walled stipes. The vesicles (7.0µm-17µm wide) are clavate (club shaped). Conidiogenous structures are biserate with metulae (2µm-3.5µm) and phialides (2µm–5µm) in size. Conidial structures resemble penicillate (like Penicillium) heads. Conidia are spherical (2.5µm to 3.5µm in diameter). Presence of hülle cells which are covering cleisthot…	Aspergillus
	AXM-1	Colonies grown on MEA plates produce blue-green colonies with yellowish shades. woolly, texture	Sepate hyphae, conidiophores are hyaline, long, and smooth-walled stipes. The vesicles (7.0µm-17µm wide) are clavate (club shaped). Conidiogenous structures are biserate with metulae (2µm-3.5µm) and phialides (2µm–5µm) in size. Conidial structures resemble penicillate (like Penicillium) heads. Conidia are spherical (2.5µm to 3.5µm in diameter). Presence of hülle cells which are covering cleisthot…	Aspergillus
	AMM-3	cottony to fluffy, white to yellow, colonies becoming dark-grey, with the development of sporangia	Aseptate hyphae, erect sporangiophores, simple forming large (60-300µm in diameter), without apophyses and with well-developed subtending columellae. Sporangiospores are hyaline, chlamydospores and zygospores also present.	Mucor
Hamei	MHM-1	Colonies fast growing, floccose, light yellow to greyish up to 15mm height. Maturation of sporangiophore turns light yellow, becomes black	Aseptate hyphae with sporangiospores hyaline, ellipsoidal and branched. Columella obovoid in large sporangia, globose up to 50µm and few chlamydospore in and on the substrate	Mucor
	MHM-15	1-2 cm diameter within 6-7 days, conidiophore with blue green in colour. Reverse colony yellow to orange	Septate hyphae, conidiophores 60-100µm, smooth walled. Metulae bearing 4-5 phialides. Conidia are globose, smooth walled, hyaline.	Penicillium
Chowan	TCM-1	Colonies grown 6-7 days show maximum growth around 8.0 mm in diameter, aerial mycelium abundant, woolly, initially white, later turn to yellowish, reverse white, or yellow	Diichotomously branched, hyphae 3-4μm diameter, slightly barrel-shaped.arthoconidia	Basidiomycetes
	TCM-4	Colonies fast growing, floccose, light yellow to greyish up to 15mm height. Maturation of sporangiophore turns black	Aseptate hyphae with sporangiospores hyaline, ellipsoidal and branched. Columella obovoid in large sporangia, globose up to 50µm and few chlamydospore in and on the substrate	Mucor
	TCM-7	Colonies brownish grey with maturity and reverse side of colony white in colour	Aseptate hyphae with rhizoids brownish, opposite the globose sporangiospore.	Rhizopus
	TCM-9	Colonies blue-green with yellowish shades. Texture is woolly	Sepate hyphae, hyaline conidiophore, long smooth-walled stipes. Vesicles (7.0µm-17µm wide) are clavate (club shaped), Conidiogenous structures are biserate with metulae (2µm-3.5µm) and phialides (2µm–5µm) in size. Presence of hülle cells	Aspergillus
	TCM-12	Colonies are yellow green color exudates produce	Septate hyphae, conidiophores arising from the substrate, mononematous, usually terverticillate, stipes and smooth walled bearing 4-6 phialides. Phialides flask shaped, often with thick walled. Conidia globose, smooth walled.	Penicillium
Phut	APM-1	Colonies blue-green colonies with yellowish shades. Texture is velvety surface	Sepate hyphae, conidiophores, long, and smooth-walled stipes. vesicles (7.0µm-16µm wide) biserate, conidiogenous with metulae and spherical (2.5µm to 3.5µm in diameter). Presence of hülle cells which are covering cleisthothecia	Aspergillus
	APM-3	Colonies fast growing, floccose, light yellow to greyish up to 15mm height. Maturation of sporangiophore turns light yellow, becomes black	Aseptate hyphae with sporangiospores hyaline, ellipsoidal and branched. Columella obovoid in large sporangia, globose up to 50µm and few chlamydospore in and on the substrate	Mucor
	APM-6	Colonies grown on MEA plates produce blue-green colonies with yellowish shades. Texture is woolly, velutinous(soft, dense, velvety surface)	Sepate hyphae, conidiophores are hyaline, long, and smooth-walled stipes. The vesicles (7.0µm-17µm wide) are clavate (club shaped). Conidiogenous structures are biserate with metulae (2µm-3.5µm) and phialides (2µm–5µm) in size. Conidial structures resemble penicillate (like Penicillium) heads. Conidia are spherical (2.5µm to 3.5µm in diameter). Presence of hülle cells which are covering cleisthot…	Aspergillus
	APM-7	Fast growing, white cottony to fluffy, becoming dark-grey, with the development of sporangia	Aseptate mycelia, branched sporangiophores, terminal, globose to spherical, multispored sporangia, without apophyses and chlamydospores present,	Mucor
	APM-12	Whitish colonies on maturity becoming brownish grey, reverse side of colony white in colour	Aseptate hyphae with rhizoids brownish, opposite the sporangiospore. Sporangiopohore globose and smooth walled becoming dark brown to black brown in colour	Rhizopus
	APM-15	Colonies green to blue colonies with yellowish shades, velutinous texture	Hyphae,are septate, long hyaline conidiophores smooth-walled stipes, vesicles (6.0µm-17µm wide), metulae (2µm-3µm) and phialides (2µm–4.5µm) in size. Spherical conidia 2.0µm to 3.5µm in diameter, hülle cells present	Aspergillus
Dawdim	MDM-1	Colonies fast growing, floccose, light yellow to greyish up to 15mm height. Maturation of sporangiophore turns light yellow, becomes black	Aseptate hyphae with sporangiospores hyaline, ellipsoidal and branched. Columella obovoid in large sporangia, globose up to 50µm and few chlamydospore in and on the substrate	Mucor sp
	MDM-10	After 6-7 days show maximum growth around 8.0 mm in diameter, aerial mycelium abundant, woolly, initially white, later turn to yellowish, reverse off white, or yellow.	Hyphae dichotomously branched, 3-4.5μm diameter, hyphae dividing into one-celled arthroconidia which remain cylindrical or become ellipsoidal or slightly barrel-shaped.	Basidiomycetes
	MDM-11	Initially colour of colony on MEA is white, slowing turning to grey to blackish after 2-3 days at 28ºC	Stolon well developed subhyaline to light brown or grayish brown, aseptate, swollen at the point where rhizoids are formed. Rhizoids are branched and variable in length. Sporangiophore arising from stolon and directly from aerial hyphae, solitary or 2-3 in groups, straight to slightly curved. Sporangia globose, yellowish dark brown when mature. Sporangiophores arising from stolon and opposite to …	Rhizopus
	MDM-14	Colonies fast growing, floccose, light yellow to greyish up to 15mm height. Maturation of sporangiophore turns light yellow, becomes black	Aseptate hyphae with sporangiospores hyaline, ellipsoidal and branched. Columella obovoid in large sporangia, globose up to 50µm and few chlamydospore in and on the substrate	Mucor
	MDM-16	After 6-7 days show maximum growth around 8.0 mm in diameter, aerial mycelium abundant, woolly, initially white, later turn to yellowish, reverse off white, or yellow.	Hyphae dichotomously branched, 3-4.5μm diameter, hyphae dividing into one-celled arthroconidia which remain cylindrical.	Basidiomycetes
	MDM-18	Colonies on MEA grown at 28ºC show a diameter of 3-6 cm within 8 days. Colonies are velvety to floccose with yellow green shade. Exudates typically produce as yellow drops	Septate hyphae, conidiophores arising from the substrate, mononematous, usually terverticillate, stipes and smooth walled bearing 4-6 phialides. Phialides flask shaped, often with thick walled. Conidia globose, smooth walled.	Penicillium
Khekhrii	NKM-1	Colonies fast growing, floccose, light yellow to greyish up to 15mm height. Maturation of sporangiophore turns light yellow, becomes black	Aseptate hyphae with sporangiospores hyaline, ellipsoidal and branched. Columella obovoid in large sporangia, globose up to 50µm and few chlamydospore in and on the substrate	Mucor
	NKM-6	conidiophore with Blue green in color reverse colony yellow to orange within 7-8 days	Septate hyphae, conidiophores 50-100µm, smooth walled with divergent metulae in a whorl. Metulae bearing 4-5 phialides. Conidia are globose, smooth walled, hyaline.	Penicillium
	NKM-7	Colonies diameter 4-6cm within 4-5 days. Yellow-green becoming dark yellow-green. Unremarkable cream to tan yellowish reverse.	Septate hyphae with long Conidiophores are long (400-800 μ) and globose vesicle (25-45 μ). Phialides arise circumferentially and uniseriate Conidia (phialospores) are round, smooth	Aspergillus
	NKM-8	Colonies show a diameter of 2-5 cm within 5 days, colonies compact white - yellow basal felt covered by a dense layer of dark-brown to black conidial heads.	Septate hyphae straight, prominent with alternatively, unilaterally or oppositely branched. Conidial heads are large (up to 3 mm by 15 to 20 µm in diameter), globose, dark brown, becoming radiate and tending to split into several loose columns with age. Conidiophore stipeses are smooth-walled, hyaline or turning dark towards the vesicle. Conidial heads are biseriate with the phialides borne on br…	Aspergillus
	NKM-10	Colonies diameter 3-5 cm in 5-6 days, producing dark green conidia with velutinous colony surface with white edge. Also produce clear exudate droplets with shiny appearance	Septate hyphae, conidiophores arising from the substrate, mononematous, usually biverticilate branched. Stipes, smooth walled, branches, metulae, philalides. Conidia at first sub-globose to ellipsoidal.	Penicillium
	NKM-13	Within to 2-5 cm diameter within 5 days	Septate hyphae oppositely branched. Conidial heads are large (up to 3 mm by 15 to 20 µm in diameter), globose, dark brown, becoming radiate and tending to split into several loose columns with age. Conidiophore stipeses are smooth-walled, hyaline or turning dark towards the vesicle.	Aspergillus
	NKM-15	Colonies on MEA show a diameter of 18–40 mm after 14 days at 25°C. Colonies are flat, radially furrowed with crater-like structure, velvety, powdery to felt-woolly, margins white, aerial mycelium diffuse without prominent exudates but sporulation profuse on all media. Colony surface is olivaceous grey and reverse side is olivaceous black-green	Mycelium internal and superficial, hyphae sparingly branched, filiform or narrowly cylindrical-oblong, 1−4μm wide, septate, subhyaline or pale olivaceous brown, almost smooth. Conidiophoresmacro-, semimacro- and micronematous, arising terminally or laterally from hyphae, filiform or narrowly cylindrical branched, 4−110 × 2−3.5μm, 1−7-septate, septa often darkened where ramoconidia secede, but not…	Cladosporium
